# Supplementary material for: Oligosaccharide feed supplementation reduces plasma insulin in geldings with Equine Metabolic Syndrome
Source: Front Microbiomes. 2023 Aug 2;2:1194705. doi: 10.3389/frmbi.2023.1194705 (PMC12993584; doi:10.3389/frmbi.2023.1194705)
Supplement: Supplementary file 1 [file DataSheet_1.zip]

Archive with 5 entries (5 files):
- Appendix 1.PDF
- Appendix 2.PDF
- Appendix 3.PDF
- Appendix 4.JPEG
- Appendix 5.PDF
